# Supplementary material for: The Role of Hypothalamic Microglia in the Onset of Insulin Resistance and Type 2 Diabetes: A Neuro-Immune Perspective
Source: Int J Mol Sci. 2024 Dec 7;25(23):13169. doi: 10.3390/ijms252313169 (PMC11642714; doi:10.3390/ijms252313169)
Supplement: Supplementary file 1 [file ijms-25-13169-s001.zip]

Archive with 1 entries (1 files):
- ijms-3335926-supplementary.pdf
